# Supplementary material for: Uniform P-Doped MnMoO4 Nanosheets for Enhanced Asymmetric Supercapacitors Performance
Source: Molecules. 2024 Apr 26;29(9):1988. doi: 10.3390/molecules29091988 (PMC11085725; doi:10.3390/molecules29091988)
Supplement: Supplementary file 1 [file molecules-29-01988-s001.zip]

Archive with 1 entries (1 files):
- molecules-2969823-supplementary.pdf
